# Supplementary material for: Identification of Hub Genes Related to Liver Metastasis of Colorectal Cancer by Integrative Analysis
Source: Front Oncol. 2021 Aug 19;11:714866. doi: 10.3389/fonc.2021.714866 (PMC8417325; doi:10.3389/fonc.2021.714866)
Supplement: Supplementary file 4 [file Table_3.xlsx]

## Sheet: Sheet1
TF	JASPAR ID	Class	Family	Tax Group	IC	GC Content	Target gene hits	Target gene non-hits	Background gene hits	Background gene non-hits	Target TFBS hits	Target TFBS nucleotide rate	Background TFBS hits	Background TFBS nucleotide rate	Z-score	Fisher score
Gfi	MA0038.1	Zinc-coordinating	BetaBetaAlpha-zinc finger	vertebrates	9.47	0.391	3	1	13731	11021	34	0.0368	65844	0.0183	13.248	0.919
ESR2	MA0258.1	Zinc-coordinating	Hormone-nuclear Receptor	vertebrates	13.618	0.546	2	2	2219	22533	3	0.00585	2670	0.00134	11.733	3.154
SRY	MA0084.1	Other Alpha-Helix	High Mobility Group	vertebrates	9.193	0.238	3	1	14714	10038	44	0.0429	101929	0.0255	10.577	0.764
FOXO3	MA0157.1	Winged Helix-Turn-Helix	Forkhead	vertebrates	11.734	0.298	3	1	13611	11141	33	0.0286	69410	0.0154	10.222	0.939
Nkx2-5	MA0063.1	Helix-Turn-Helix	Homeo	vertebrates	8.27	0.218	3	1	16973	7779	73	0.0554	197210	0.0384	8.474	0.468
NFIL3	MA0025.1	Zipper-Type	Leucine Zipper	vertebrates	14.139	0.265	2	2	6731	18021	9	0.0107	15828	0.00484	8.075	1.206
E2F1	MA0024.1	Winged Helix-Turn-Helix	E2F	vertebrates	13.838	0.625	3	1	8113	16639	10	0.00867	17630	0.00392	7.216	2.242
FOXF2	MA0030.1	Winged Helix-Turn-Helix	Forkhead	vertebrates	14.824	0.334	2	2	4097	20655	4	0.00607	6459	0.00251	6.715	2.037
Evi1	MA0029.1	Zinc-coordinating	BetaBetaAlpha-zinc finger	vertebrates	17.909	0.28	1	3	1931	22821	2	0.00303	2457	0.000956	6.29	1.282
PLAG1	MA0163.1	Zinc-coordinating	BetaBetaAlpha-zinc finger	vertebrates	19.352	0.798	2	2	1971	22781	2	0.00303	2462	0.000958	6.278	3.376
FOXI1	MA0042.1	Winged Helix-Turn-Helix	Forkhead	vertebrates	13.183	0.263	3	1	11680	13072	19	0.0247	49366	0.0165	6.178	1.303
CEBPA	MA0102.2	Zipper-Type	Leucine Zipper	vertebrates	8.712	0.358	4	0	12828	11924	22	0.0214	55606	0.0139	6.143	2.629
Foxd3	MA0041.1	Winged Helix-Turn-Helix	Forkhead	vertebrates	12.945	0.223	2	2	11354	13398	19	0.0247	49535	0.0165	6.126	0.473
PBX1	MA0070.1	Helix-Turn-Helix	Homeo	vertebrates	14.641	0.31	1	3	4107	20645	4	0.0052	6634	0.00221	5.999	0.661
SOX9	MA0077.1	Other Alpha-Helix	High Mobility Group	vertebrates	9.079	0.358	2	2	11417	13335	17	0.0166	41403	0.0104	5.851	0.466
ARID3A	MA0151.1	Helix-Turn-Helix	Arid	vertebrates	9.896	0.062	3	1	16086	8666	58	0.0377	166235	0.0277	5.81	0.575
TAL1::TCF3	MA0091.1	Zipper-Type	Helix-Loop-Helix	vertebrates	14.07	0.453	3	1	7491	17261	7	0.0091	14681	0.0049	5.712	2.456
FOXD1	MA0031.1	Winged Helix-Turn-Helix	Forkhead	vertebrates	11.926	0.275	3	1	13087	11665	24	0.0208	62921	0.014	5.528	1.031
Arnt::Ahr	MA0006.1	Zipper-Type	Helix-Loop-Helix	vertebrates	9.532	0.715	2	2	13597	11155	26	0.0169	66086	0.011	5.362	0.278
Nkx3-2	MA0122.1	Helix-Turn-Helix	Homeo	vertebrates	8.542	0.463	4	0	15425	9327	32	0.0312	91612	0.0229	5.286	1.891
Foxa2	MA0047.2	Winged Helix-Turn-Helix	Forkhead	vertebrates	13.268	0.315	2	2	11656	13096	16	0.0208	43535	0.0145	5.002	0.442
Sox5	MA0087.1	Other Alpha-Helix	High Mobility Group	vertebrates	10.831	0.199	2	2	13087	11665	26	0.0197	72042	0.014	4.616	0.316
NKX3-1	MA0124.1	Helix-Turn-Helix	Homeo	vertebrates	11.127	0.179	2	2	12654	12098	25	0.019	68823	0.0134	4.611	0.351
Foxq1	MA0040.1	Winged Helix-Turn-Helix	Forkhead	vertebrates	14.07	0.202	3	1	8007	16745	9	0.0107	22088	0.00675	4.597	2.277
TBP	MA0108.2	Beta-sheet	TATA-binding	vertebrates	10.086	0.377	1	3	10389	14363	12	0.0195	33775	0.0141	4.376	0.12
CTCF	MA0139.1	Zinc-coordinating	BetaBetaAlpha-zinc finger	vertebrates	17.205	0.645	1	3	3236	21516	2	0.00412	3982	0.0021	4.111	0.846
NR4A2	MA0160.1	Zinc-coordinating	Hormone-nuclear Receptor	vertebrates	10.165	0.491	3	1	13896	10856	21	0.0182	60034	0.0133	4.018	0.892
FOXA1	MA0148.1	Winged Helix-Turn-Helix	Forkhead	vertebrates	12.533	0.332	2	2	13355	11397	21	0.025	63112	0.0193	3.966	0.295
HIF1A::ARNT	MA0259.1	Zipper-Type	Helix-Loop-Helix	vertebrates	9.74	0.657	2	2	10914	13838	14	0.0121	37662	0.00837	3.908	0.521
RXR::RAR_DR5	MA0159.1	Zinc-coordinating	Hormone-nuclear Receptor	vertebrates	16.004	0.535	1	3	1313	23439	1	0.00184	1499	0.000708	3.898	1.63
Pax6	MA0069.1	Helix-Turn-Helix	Homeo	vertebrates	13.798	0.432	1	3	1218	23534	1	0.00152	1377	0.000536	3.848	1.699
Myf	MA0055.1	Zipper-Type	Helix-Loop-Helix	vertebrates	15.914	0.609	3	1	10157	14595	10	0.013	27519	0.00918	3.797	1.654
Prrx2	MA0075.1	Helix-Turn-Helix	Homeo	vertebrates	9.063	0.027	3	1	15063	9689	41	0.0222	123270	0.0171	3.721	0.713
HOXA5	MA0158.1	Helix-Turn-Helix	Homeo	vertebrates	8.759	0.315	3	1	17629	7123	62	0.0537	205993	0.0458	3.622	0.396
Ddit3::Cebpa	MA0019.1	Zipper-Type	Leucine Zipper	vertebrates	11.652	0.483	2	2	5576	19176	4	0.0052	9754	0.00325	3.194	1.51
NHLH1	MA0048.1	Zipper-Type	Helix-Loop-Helix	vertebrates	14.132	0.674	2	2	5783	18969	4	0.0052	9874	0.00329	3.108	1.45
NF-kappaB	MA0061.1	Ig-fold	Rel	vertebrates	13.345	0.621	4	0	8381	16371	7	0.00758	18865	0.00524	3.042	4.331
HLF	MA0043.1	Zipper-Type	Leucine Zipper	vertebrates	11.147	0.394	3	1	5508	19244	4	0.0052	9969	0.00332	3.04	3.304
HNF1A	MA0046.1	Helix-Turn-Helix	Homeo	vertebrates	15.548	0.259	1	3	3044	21708	2	0.00303	4352	0.00169	3.005	0.895
Nobox	MA0125.1	Helix-Turn-Helix	Homeo	vertebrates	9.573	0.26	2	2	13558	11194	24	0.0208	77190	0.0172	2.652	0.28
INSM1	MA0155.1	Zinc-coordinating	BetaBetaAlpha-zinc finger	vertebrates	14.862	0.667	2	2	7588	17164	6	0.0078	17685	0.0059	2.319	1.022
NR2F1	MA0017.1	Zinc-coordinating	Hormone-nuclear Receptor	vertebrates	15.924	0.478	2	2	3735	21017	2	0.00303	5073	0.00197	2.176	2.201
Hand1::Tcfe2a	MA0092.1	Zipper-Type	Helix-Loop-Helix	vertebrates	10.144	0.507	3	1	13286	11466	16	0.0173	54768	0.0152	1.616	0.995
Lhx3	MA0135.1	Helix-Turn-Helix	Homeo	vertebrates	16.354	0.131	2	2	5806	18946	4	0.00563	12758	0.00461	1.376	1.444
Nr2e3	MA0164.1	Zinc-coordinating	Hormone-nuclear Receptor	vertebrates	12.028	0.373	1	3	6354	18398	4	0.00303	12287	0.00239	1.159	0.364
CREB1	MA0018.2	Zipper-Type	Leucine Zipper	vertebrates	10.139	0.523	2	2	9204	15548	6	0.0052	19712	0.00438	1.11	0.743
ELK4	MA0076.1	Winged Helix-Turn-Helix	Ets	vertebrates	14.123	0.583	1	3	6034	18718	3	0.00292	9342	0.00234	1.063	0.396
NFKB1	MA0105.1	Ig-fold	Rel	vertebrates	15.627	0.758	2	2	3946	20806	2	0.00238	6372	0.00195	0.831	2.103
Sox17	MA0078.1	Other Alpha-Helix	High Mobility Group	vertebrates	10.502	0.384	3	1	13879	10873	18	0.0175	65883	0.0165	0.768	0.895
RELA	MA0107.1	Ig-fold	Rel	vertebrates	14.757	0.567	2	2	7171	17581	4	0.00433	13690	0.0038	0.741	1.108
Pdx1	MA0132.1	Helix-Turn-Helix	Homeo	vertebrates	9.04	0.194	3	1	15507	9245	38	0.0247	140973	0.0235	0.723	0.651
Myb	MA0100.1	Helix-Turn-Helix	Myb	vertebrates	9.883	0.591	3	1	13518	11234	16	0.0139	58600	0.013	0.665	0.955
ZNF354C	MA0130.1	Zinc-coordinating	BetaBetaAlpha-zinc finger	vertebrates	8.958	0.615	3	1	17566	7186	55	0.0357	207738	0.0346	0.555	0.402
AP1	MA0099.2	Zipper-Type	Leucine Zipper	vertebrates	9.193	0.405	4	0	16390	8362	30	0.0227	113253	0.022	0.435	1.649
Myc	MA0147.1	Zipper-Type	Helix-Loop-Helix	vertebrates	11.157	0.686	2	2	8288	16464	5	0.00542	18476	0.00513	0.306	0.891
Mycn	MA0104.2	Zipper-Type	Helix-Loop-Helix	vertebrates	11.104	0.699	2	2	8332	16420	5	0.00542	18928	0.00526	0.136	0.884
Sox2	MA0143.1	Other Alpha-Helix	High Mobility Group	vertebrates	12.951	0.361	1	3	2809	21943	1	0.00162	3844	0.0016	-0.076	0.961
NFATC2	MA0152.1	Ig-fold	Rel	vertebrates	9.859	0.346	3	1	15176	9576	25	0.019	97757	0.019	-0.079	0.697
FEV	MA0156.1	Winged Helix-Turn-Helix	Ets	vertebrates	12.121	0.442	2	2	15402	9350	20	0.0173	81722	0.0182	-0.64	0.168
REL	MA0101.1	Ig-fold	Rel	vertebrates	10.515	0.559	3	1	10514	14238	7	0.00758	29250	0.00813	-0.642	1.566
ZEB1	MA0103.1	Zinc-coordinating	BetaBetaAlpha-zinc finger	vertebrates	8.305	0.557	3	1	17454	7298	42	0.0273	171132	0.0285	-0.744	0.414
Esrrb	MA0141.1	Zinc-coordinating	Hormone-nuclear Receptor	vertebrates	12.806	0.524	2	2	10167	14585	6	0.0078	26346	0.00878	-1.071	0.61
RORA_2	MA0072.1	Zinc-coordinating	Hormone-nuclear Receptor	vertebrates	17.425	0.369	1	3	3571	21181	1	0.00152	5079	0.00198	-1.111	0.768
NFYA	MA0060.1	Other Alpha-Helix	NFY CCAAT-binding	vertebrates	12.925	0.523	2	2	5865	18887	2	0.00347	9476	0.00421	-1.188	1.427
Pou5f1	MA0142.1	Helix-Turn-Helix	Homeo	vertebrates	14.808	0.308	1	3	3402	21350	1	0.00162	5205	0.00217	-1.237	0.806
RORA_1	MA0071.1	Zinc-coordinating	Hormone-nuclear Receptor	vertebrates	13.19	0.424	1	3	8624	16128	4	0.00433	18895	0.00525	-1.292	0.199
NR1H2::RXRA	MA0115.1	Zinc-coordinating	Hormone-nuclear Receptor	vertebrates	27.878	0.445	0	4	99	24653	0	0	100	4.72e-05	-1.418	0
Stat3	MA0144.1	Ig-fold	Stat	vertebrates	13.601	0.505	2	2	9883	14869	5	0.00542	23645	0.00657	-1.437	0.647
PPARG	MA0066.1	Zinc-coordinating	Hormone-nuclear Receptor	vertebrates	20.365	0.523	0	4	62	24690	0	0	64	3.56e-05	-1.446	0
Pax4	MA0068.1	Helix-Turn-Helix	Homeo	vertebrates	11.004	0.441	0	4	112	24640	0	0	113	9.42e-05	-1.469	0
EWSR1-FLI1	MA0149.1	Winged Helix-Turn-Helix	Ets	vertebrates	32.871	0.554	0	4	207	24545	0	0	209	0.000105	-1.491	0
REST	MA0138.2	Zinc-coordinating	BetaBetaAlpha-zinc finger	vertebrates	23.134	0.596	0	4	232	24520	0	0	242	0.000141	-1.58	0
MEF2A	MA0052.1	Other Alpha-Helix	MADS	vertebrates	15.709	0.179	1	3	7006	17746	3	0.00325	15631	0.00434	-1.677	0.307
ESR1	MA0112.2	Zinc-coordinating	Hormone-nuclear Receptor	vertebrates	13.563	0.594	0	4	345	24407	0	0	355	0.000197	-1.72	0
RXRA::VDR	MA0074.1	Zinc-coordinating	Hormone-nuclear Receptor	vertebrates	20.451	0.527	0	4	453	24299	0	0	475	0.000198	-1.722	0
MAX	MA0058.1	Zipper-Type	Helix-Loop-Helix	vertebrates	12.685	0.571	2	2	7993	16759	3	0.00325	15900	0.00442	-1.771	0.944
Gata1	MA0035.2	Zinc-coordinating	GATA	vertebrates	10.878	0.373	2	2	14350	10402	17	0.0203	75905	0.0232	-1.914	0.227
HNF4A	MA0114.1	Zinc-coordinating	Hormone-nuclear Receptor	vertebrates	9.617	0.522	2	2	6389	18363	2	0.00282	11240	0.00406	-1.961	1.289
IRF1	MA0050.1	Winged Helix-Turn-Helix	IRF	vertebrates	16.008	0.383	1	3	6075	18677	2	0.0026	11517	0.00384	-2.011	0.392
Ar	MA0007.1	Zinc-coordinating	Hormone-nuclear Receptor	vertebrates	15.703	0.498	0	4	534	24218	0	0	554	0.000339	-2.051	0
SRF	MA0083.1	Other Alpha-Helix	MADS	vertebrates	17.965	0.466	0	4	908	23844	0	0	1019	0.00034	-2.054	0
YY1	MA0095.1	Zinc-coordinating	BetaBetaAlpha-zinc finger	vertebrates	8.101	0.51	3	1	17190	7562	37	0.024	165054	0.0275	-2.071	0.443
Egr1	MA0162.1	Zinc-coordinating	BetaBetaAlpha-zinc finger	vertebrates	14.456	0.739	1	3	6364	18388	2	0.00238	12188	0.00373	-2.202	0.363
TLX1::NFIC	MA0119.1	Helix-Turn-Helix::Other	Homeo::Nuclear Factor I-CCAAT-binding	vertebrates	19.665	0.598	0	4	1066	23686	0	0	1162	0.000452	-2.288	0
IRF2	MA0051.1	Winged Helix-Turn-Helix	IRF	vertebrates	21.134	0.412	0	4	844	23908	0	0	923	0.000462	-2.307	0
SPI1	MA0080.2	Winged Helix-Turn-Helix	Ets	vertebrates	9.64	0.435	2	2	15792	8960	20	0.0152	95792	0.0186	-2.502	0.149
Klf4	MA0039.2	Zinc-coordinating	BetaBetaAlpha-zinc finger	vertebrates	12.618	0.771	2	2	13645	11107	19	0.0206	88731	0.0247	-2.558	0.274
T	MA0009.1	Beta-Hairpin-Ribbon	T	vertebrates	17.863	0.452	0	4	1811	22941	0	0	2114	0.000646	-2.648	0
RUNX1	MA0002.2	Ig-fold	Runt	vertebrates	10.401	0.502	2	2	13641	11111	12	0.0143	58648	0.0179	-2.666	0.274
TP53	MA0106.1	Zinc-coordinating	Loop-Sheet-Helix	vertebrates	26.239	0.603	0	4	8	24744	0	0	8	4.45e-06	-2.671	0
MIZF	MA0131.1	Zinc-coordinating	BetaBetaAlpha-zinc finger	vertebrates	13.197	0.61	0	4	2080	22672	0	0	2497	0.000694	-2.729	0
Pax5	MA0014.1	Helix-Turn-Helix	Homeo	vertebrates	12.432	0.575	0	4	1224	23528	0	0	1364	0.000758	-2.835	0
TEAD1	MA0090.1	Helix-Turn-Helix	Homeo	vertebrates	15.678	0.507	1	3	5222	19530	1	0.0013	8446	0.00282	-2.848	0.49
znf143	MA0088.1	Zinc-coordinating	BetaBetaAlpha-zinc finger	vertebrates	17.541	0.53	0	4	1301	23451	0	0	1473	0.000819	-2.932	0
NFE2L2	MA0150.1	Zipper-Type	Leucine Zipper	vertebrates	14.394	0.486	1	3	5635	19117	1	0.00119	8970	0.00274	-2.948	0.44
Tcfcp2l1	MA0145.1	Other	CP2	vertebrates	11.65	0.609	3	1	10591	14161	6	0.0091	32190	0.0125	-3.005	1.547
USF1	MA0093.1	Zipper-Type	Helix-Loop-Helix	vertebrates	11.29	0.643	2	2	9330	15422	3	0.00227	21993	0.00428	-3.029	0.724
EBF1	MA0154.1	Zipper-Type	Helix-Loop-Helix	vertebrates	11.564	0.648	3	1	11288	13464	7	0.00758	39149	0.0109	-3.103	1.388
SP1	MA0079.2	Zinc-coordinating	BetaBetaAlpha-zinc finger	vertebrates	11.129	0.82	2	2	12391	12361	16	0.0173	79797	0.0222	-3.195	0.373
RREB1	MA0073.1	Zinc-coordinating	BetaBetaAlpha-zinc finger	vertebrates	22.278	0.623	0	4	1520	23232	0	0	1839	0.00102	-3.236	0
Arnt	MA0004.1	Zipper-Type	Helix-Loop-Helix	vertebrates	10.992	0.642	1	3	7052	17700	1	0.00065	13904	0.00232	-3.441	0.303
MZF1_5-13	MA0057.1	Zinc-coordinating	BetaBetaAlpha-zinc finger	vertebrates	9.4	0.588	2	2	13425	11327	15	0.0162	77649	0.0216	-3.559	0.29
MYC::MAX	MA0059.1	Zipper-Type	Helix-Loop-Helix	vertebrates	14.237	0.602	0	4	3436	21316	0	0	4535	0.00139	-3.72	0
Zfp423	MA0116.1	Zinc-coordinating	BetaBetaAlpha-zinc finger	vertebrates	17.925	0.679	1	3	5691	19061	1	0.00162	10149	0.00423	-3.937	0.433
NR3C1	MA0113.1	Zinc-coordinating	Hormone-nuclear Receptor	vertebrates	14.749	0.432	0	4	2522	22230	0	0	3161	0.00158	-3.954	0
Spz1	MA0111.1	Other	Other	vertebrates	11.907	0.538	1	3	6658	18094	1	0.00119	12530	0.00383	-4.188	0.336
PPARG::RXRA	MA0065.2	Zinc-coordinating	Hormone-nuclear Receptor	vertebrates	11.663	0.547	1	3	6067	18685	1	0.00162	11080	0.00462	-4.319	0.393
ELK1	MA0028.1	Winged Helix-Turn-Helix	Ets	vertebrates	8.812	0.568	2	2	13642	11110	9	0.00975	54748	0.0152	-4.332	0.274
MZF1_1-4	MA0056.1	Zinc-coordinating	BetaBetaAlpha-zinc finger	vertebrates	8.586	0.725	3	1	16863	7889	39	0.0253	201000	0.0335	-4.388	0.48
Zfx	MA0146.1	Zinc-coordinating	BetaBetaAlpha-zinc finger	vertebrates	13.077	0.749	2	2	9872	14880	5	0.00758	33238	0.0129	-4.594	0.649
HNF1B	MA0153.1	Helix-Turn-Helix	Homeo	vertebrates	16.821	0.222	0	4	4107	20645	0	0	6910	0.0023	-4.726	0
GABPA	MA0062.2	Winged Helix-Turn-Helix	Ets	vertebrates	13.335	0.647	2	2	9355	15397	2	0.00238	20927	0.0064	-4.902	0.721
STAT1	MA0137.2	Ig-fold	Stat	vertebrates	13.119	0.452	0	4	6394	18358	0	0	10990	0.00458	-6.595	0
ELF5	MA0136.1	Winged Helix-Turn-Helix	Ets	vertebrates	8.693	0.429	2	2	16547	8205	18	0.0175	117435	0.0294	-6.758	0.116
SPIB	MA0081.1	Winged Helix-Turn-Helix	Ets	vertebrates	9.06	0.466	3	1	17547	7205	28	0.0212	175639	0.0342	-6.869	0.404
Tal1::Gata1	MA0140.1	Zipper-Type	Helix-Loop-Helix	vertebrates	11.297	0.451	0	4	6212	18540	0	0	11200	0.0056	-7.281	0
