# Supplementary material for: Identification of Hub Genes Related to Liver Metastasis of Colorectal Cancer by Integrative Analysis
Source: Front Oncol. 2021 Aug 19;11:714866. doi: 10.3389/fonc.2021.714866 (PMC8417325; doi:10.3389/fonc.2021.714866)
Supplement: Supplementary file 5 [file Table_4.xlsx]

## Sheet: ESR2
ESR2
JASPAR ID:	MA0258.1
Class:	Zinc-coordinating
Family:	Hormone-nuclear Receptor
Tax group:	vertebrates
Information content:	13.618
Conserved ESR2 Binding Sites:
Gene ID(s)	Ensembl ID(s)	Chr	Start	End	Strand	Nearest TSS	TFBS Start	TFBS End	TFBS Rel. Start	TFBS Rel. End	TFBS Strand	Abs. Score	Rel. Score	TFBS Sequence
APOE	ENSG00000130203	19	45408956	45412650	+	45408956	45406628	45406645	-2328	-2311	+	12.794	0.861	CAGGGGCAGCATGCCCAG
						45408956	45407005	45407022	-1951	-1934	-	12.306	0.854	GAAGGTCAGGGCGGCCAG
CDH2	ENSG00000170558	18	25530930	25757410	-	25739261	25740031	25740048	-787	-770	-	13.638	0.873	CAAGGTCAAAATACTCTG

## Sheet: SRY
SRY
JASPAR ID:	MA0084.1
Class:	Other Alpha-Helix
Family:	High Mobility Group
Tax group:	vertebrates
Information content:	9.193
Conserved SRY Binding Sites:
Gene ID(s)	Ensembl ID(s)	Chr	Start	End	Strand	Nearest TSS	TFBS Start	TFBS End	TFBS Rel. Start	TFBS Rel. End	TFBS Strand	Abs. Score	Rel. Score	TFBS Sequence
ALB	ENSG00000163631	4	74262831	74287129	+	74262831	74258893	74258901	-3938	-3930	+	10.094	0.948	TTAAACAAA
						74262831	74263488	74263496	658	666	-	7.557	0.863	TAGAACAAA
						74262831	74264502	74264510	1672	1680	-	10.854	0.973	TTTAACAAT
						74269956	74269828	74269836	-128	-120	+	7.434	0.858	GAAAACAGT
						74269956	74269868	74269876	-88	-80	+	9.653	0.933	TCAAACAAT
						74269956	74269900	74269908	-56	-48	-	7.367	0.856	GATTACAAA
						74269956	74269943	74269951	-13	-5	+	8.095	0.881	GTTAATAAT
CDH2	ENSG00000170558	18	25530930	25757410	-	25616549	25613830	25613838	2712	2720	-	7.254	0.852	ATTAATAAT
						25616549	25615340	25615348	1202	1210	+	8.149	0.882	TAAAACAAG
						25616549	25615368	25615376	1174	1182	-	9.393	0.924	AGAAACAAT
						25616549	25615412	25615420	1130	1138	+	7.706	0.868	TTTTACAAA
						25616549	25616320	25616328	222	230	-	8.769	0.903	TTAAACAAG
						25616549	25616374	25616382	168	176	-	9.754	0.936	GAAAACAAA
						25616549	25616551	25616559	-10	-2	+	8.457	0.893	GTGAACAAA
						25616549	25616790	25616798	-249	-241	+	8.914	0.908	CAAAACAAA
						25616549	25616905	25616913	-364	-356	+	8.866	0.906	AGTAACAAT
						25616549	25617139	25617147	-598	-590	-	8.241	0.885	TTTAACAAG
						25616549	25618607	25618615	-2066	-2058	-	9.049	0.913	GTAAACAAG
						25616549	25619549	25619557	-3008	-3000	+	7.782	0.87	ATAAATAAT
						25625560	25621341	25621349	4212	4220	-	8.003	0.878	GAAAATAAT
						25625560	25621352	25621360	4201	4209	-	8.655	0.899	GATTACAAT
						25625560	25621418	25621426	4135	4143	+	7.487	0.86	TTAATCAAA
						25625560	25628656	25628664	-3104	-3096	+	10.374	0.957	GTAAACAAA
						25625560	25628736	25628744	-3184	-3176	+	7.805	0.871	ACAAACAAA
						25625560	25629115	25629123	-3563	-3555	-	7.596	0.864	CAAATCAAT
						25677193	25676827	25676835	359	367	+	7.722	0.868	TAAAATAAT
						25677193	25681506	25681514	-4321	-4313	+	9.533	0.929	ATAAACAAA
						25677193	25681707	25681715	-4522	-4514	+	9.502	0.928	GTACACAAT
						25739261	25737221	25737229	2033	2041	+	7.24	0.852	GTTATCAAA
						25757410	25752976	25752984	4427	4435	-	10.294	0.954	ATTAACAAT
						25757410	25753027	25753035	4376	4384	+	8.003	0.878	GAAAATAAT
						25757410	25754344	25754352	3059	3067	+	7.605	0.864	TTGTACAAT
						25757410	25754762	25754770	2641	2649	+	7.196	0.85	GTATTCAAT
						25757410	25754796	25754804	2607	2615	-	7.406	0.858	TTTCACAAA
						25757410	25754898	25754906	2505	2513	-	7.706	0.868	TTTTACAAA
						25757410	25754923	25754931	2480	2488	-	7.422	0.858	NNNAACAAA
						25757410	25755063	25755071	2340	2348	+	9.393	0.924	AGAAACAAT
						25757410	25755149	25755157	2254	2262	-	8.118	0.881	GCTAACAAA
						25757410	25756393	25756401	1010	1018	+	8.042	0.879	AAAGACAAT
						25757410	25756530	25756538	873	881	+	9.533	0.929	ATAAACAAA
						25757410	25758416	25758424	-1014	-1006	-	7.417	0.858	GACAACAAT
						25757410	25759205	25759213	-1803	-1795	+	7.814	0.871	TTTAATAAT
						25757410	25759303	25759311	-1901	-1893	+	8.666	0.9	TGAAACAAA
ORM1	ENSG00000229314	9	117085336	117088755	+	117085336	117085289	117085297	-47	-39	-	7.793	0.87	TGACACAAT

## Sheet: FOXO3
FOXO3
JASPAR ID:	MA0157.1
Class:	Winged Helix-Turn-Helix
Family:	Forkhead
Tax group:	vertebrates
Information content:	11.734
Conserved FOXO3 Binding Sites:
Gene ID(s)	Ensembl ID(s)	Chr	Start	End	Strand	Nearest TSS	TFBS Start	TFBS End	TFBS Rel. Start	TFBS Rel. End	TFBS Strand	Abs. Score	Rel. Score	TFBS Sequence
ALB	ENSG00000163631	4	74262831	74287129	+	74262831	74258892	74258899	-3939	-3932	+	8.546	0.879	TTTAAACA
						74262831	74263465	74263472	635	642	-	9.38	0.907	TGTAAATA
						74262831	74264486	74264493	1656	1663	+	8.195	0.867	TGTCAACA
						74269956	74269681	74269688	-275	-268	+	8.685	0.884	TGCAAACA
						74269956	74269844	74269851	-112	-105	+	8.787	0.887	GGTAAATA
APOE	ENSG00000130203	19	45408956	45412650	+	45408956	45406864	45406871	-2092	-2085	-	9.623	0.915	TATAAACA
						45408956	45406981	45406988	-1975	-1968	-	8.889	0.891	TCAAAACA
CDH2	ENSG00000170558	18	25530930	25757410	-	25616549	25615382	25615389	1161	1168	-	10.798	0.955	TGAAAACA
						25616549	25615411	25615418	1132	1139	-	8.303	0.871	TGTAAAAA
						25616549	25615467	25615474	1076	1083	-	8.195	0.867	TGTTAACA
						25616549	25616322	25616329	221	228	-	8.546	0.879	TTTAAACA
						25616549	25616376	25616383	167	174	-	10.205	0.935	GGAAAACA
						25616549	25616657	25616664	-115	-108	+	8.296	0.871	GCAAAACA
						25616549	25616784	25616791	-242	-235	-	8.685	0.884	TGCAAACA
						25616549	25616894	25616901	-352	-345	-	10.798	0.955	TGAAAACA
						25616549	25616944	25616951	-402	-395	+	8.279	0.87	TAAAAACA
						25616549	25617040	25617047	-498	-491	-	8.195	0.867	TGTAAGCA
						25616549	25618609	25618616	-2067	-2060	-	8.838	0.889	AGTAAACA
						25625560	25621354	25621361	4200	4207	+	8.195	0.867	TGTAATCA
						25625560	25628655	25628662	-3102	-3095	+	12.142	1	TGTAAACA
						25625560	25628713	25628720	-3160	-3153	+	8.092	0.864	GGCAAACA
						25677193	25675043	25675050	2144	2151	-	8.036	0.862	TGAAAACT
						25677193	25681505	25681512	-4319	-4312	+	9.623	0.915	TATAAACA
						25677193	25681706	25681713	-4520	-4513	+	8.787	0.887	GGTACACA
						25739261	25738131	25738138	1124	1131	+	9.03	0.895	GATAAACA
						25757410	25753026	25753033	4378	4385	+	8.036	0.862	TGAAAATA
						25757410	25753064	25753071	4340	4347	+	8.303	0.871	TGTAAAAA
						25757410	25753719	25753726	3685	3692	+	7.686	0.85	GAAAAACA
						25757410	25754800	25754807	2604	2611	+	8.036	0.862	TGAAAATA
						25757410	25754846	25754853	2558	2565	+	9.38	0.907	TGTAAATA
						25757410	25754882	25754889	2522	2529	-	8.279	0.87	TAAAAACA
						25757410	25754900	25754907	2504	2511	+	8.303	0.871	TGTAAAAA
						25757410	25756502	25756509	902	909	+	9.38	0.907	TGTAAACT
