# Supplementary material for: Identification of Hub Genes Related to Liver Metastasis of Colorectal Cancer by Integrative Analysis
Source: Front Oncol. 2021 Aug 19;11:714866. doi: 10.3389/fonc.2021.714866 (PMC8417325; doi:10.3389/fonc.2021.714866)
Supplement: Supplementary file 6 [file Table_5.xlsx]

## Sheet: Sheet1
gene	Drug	Interaction Type & Directionality	Sources	PMIDs	Query Score	Interaction Score
CDH2	ADH-1	n/a	TdgClinicalTrial	None found	4.36	28.4
ALB	CHEMBL1945287	n/a	DTC	21632244	8.71	3.79
ALB	EPIGALLOCATECHIN	n/a	DTC	20598557	8.71	3.79
ALB	COCHINCHINENIN C	n/a	DTC	25734332	8.71	3.79
APOE	LUTEIN	n/a	NCI	11413081	4.36	2.84
ALB	IODIPAMIDE	n/a	TTD	None found	4.36	1.89
ALB	OLMESARTAN MEDOXOMIL	n/a	DTC	22086979	4.36	1.89
ALB	ANILINE	n/a	DrugBank	11697451	4.36	1.89
ALB	[19F]-HALOPERIDOL	n/a	DTC	None found	4.36	1.89
ALB	GUAIACOL	n/a	DrugBank	11334365	4.36	1.89
ALB	AMODIAQUINE HYDROCHLORIDE	n/a	DTC	22658498	4.36	1.89
ALB	GADOFOSVESET	n/a	TTD	None found	4.36	1.89
APOE	GANCICLOVIR	n/a	NCI	16322528	2.18	1.42
APOE	SOYBEAN OIL	n/a	NCI	3021887	1.74	1.14
ORM1	AMSACRINE	n/a	DrugBank	10803926	0.97	1.05
ORM1	LIDOCAINE	n/a	DrugBank	8946472	0.48	1.05
ALB	SILVER	binder	DrugBank	21188244	2.18	0.95
ALB	EPICATECHIN GALLATE	n/a	DTC	20598557	2.18	0.95
ALB	NORELGESTROMIN	n/a	DrugBank	12586319	2.18	0.95
APOE	ACENOCOUMAROL	n/a	PharmGKB	29432897	1.45	0.95
CDH2	METHADONE	n/a	PharmGKB	None found	0.13	0.84
ORM1	PROGESTERONE	binder	DrugBank	12204624 16901474 12445481 9305808	0.28	0.61
ORM1	THALIDOMIDE	binder	DrugBank	8755512	0.24	0.53
ALB	RALTITREXED	n/a	NCI	15025739	1.09	0.47
ALB	PHENOL	n/a	DrugBank	11334365	1.09	0.47
ALB	PYRIDOSTIGMINE	n/a	DrugBank	12029383	1.09	0.47
APOE	IRBESARTAN	n/a	NCI	12827021	0.73	0.47
ORM1	CHLORPROMAZINE	binder	DrugBank	8946472	0.22	0.47
APOE	RITONAVIR	n/a	PharmGKB	17700364 15809899	0.65	0.43
ALB	FLUCONAZOLE	n/a	DTC	25301772	0.97	0.42
APOE	FLUVASTATIN	n/a	PharmGKB	17289397 30363031	0.59	0.39
ORM1	DIPYRIDAMOLE	n/a	DrugBank	8946472	0.16	0.35
ALB	(-)-EPICATECHIN	n/a	DTC	20598557	0.79	0.34
ALB	PHENYLBUTAZONE	n/a	DTC	20869876	0.73	0.32
ALB	NAPROXEN	n/a	NCI	10682387	0.73	0.32
ALB	CEFOTAXIME	n/a	DrugBank	19164148	0.73	0.32
ALB	PYROGALLOL	n/a	DTC	20598557	0.58	0.25
APOE	TRIAMCINOLONE	n/a	NCI	9150415	0.38	0.25
APOE	LORAZEPAM	n/a	NCI	15699298	0.38	0.25
APOE	PRAVASTATIN	n/a	PharmGKB	19667110 17289397	0.36	0.24
APOE	WARFARIN	n/a	PharmGKB	21923605 29432897	0.71	0.23
APOE	ATORVASTATIN	n/a	PharmGKB	16103896 19667110 20031582 17289397	0.34	0.22
ALB	AMSACRINE	n/a	DrugBank	10803926	0.97	0.21
APOE	FENOFIBRATE	n/a	PharmGKB	12042669	0.28	0.18
APOE	PREDNISONE	n/a	NCI	3185288	0.27	0.18
APOE	TROGLITAZONE	n/a	NCI	15057551	0.26	0.17
ALB	DICLOFENAC	n/a	DTC	17560104	0.36	0.16
ALB	OXYPHENBUTAZONE	n/a	TTD	None found	0.31	0.14
ALB	EPIGALOCATECHIN GALLATE	n/a	DTC	20598557	0.3	0.13
ALB	DIAZEPAM	n/a	DTC	20869876	0.29	0.13
APOE	STAUROSPORINE	n/a	NCI	11948667	0.16	0.11
ALB	WARFARIN	n/a	DTC	17560104	0.47	0.1
APOE	SIMVASTATIN	n/a	PharmGKB	10736278	0.16	0.1
ALB	ARTENIMOL	ligand	DrugBank	8347159 23684544	0.16	0.07
APOE	ZINC CHLORIDE	antagonist (inhibitory)	DrugBank	26117305	0.18	0.06
ALB	EBSELEN	n/a	TTD	None found	0.12	0.05
APOE	COPPER	n/a	DrugBank	24971061	0.12	0.04
APOE	METHYLDOPA	n/a	DrugBank	23896426	0.11	0.04
